# Supplementary material for: The Neurocognitive and MRI Outcomes of West Nile Virus Infection: Preliminary Analysis Using an External Control Group
Source: Front Neurol. 2018 Mar 27;9:111. doi: 10.3389/fneur.2018.00111 (PMC5880927; doi:10.3389/fneur.2018.00111)
Supplement: Supplementary file 1 [file data_sheet_1.xlsx]

## Sheet: MRI
Supplmental Table 1. Raw MRI data of measured thickness by area and hemisphere on West Nile virus-positive study participants.
LEFT HEMISPHERE
Patient	bankssts	caudalanterior- cingulate	caudalmiddle- frontal	cuneus	entorhinal	fusiform	inferior- parietal	inferior- temporal	isthmus- cingulate	lateral- occipital	lateralorbito- frontal	lingual	medialorbito- frontal	middle- temporal	para- hippocampal	paracentral	parsopercularis	parsorbitalis	parstriangularis	pericalcarine	postcentral	posterior- cingulate	precentral	precuneus	rostralanterior- cingulate	rostralmiddle- frontal	superior- frontal	superior- parietal	superior- temporal	supra- marginal	frontal- pole	temporal- pole	transverse- temporal	insula
1	2.32	2.139	2.291	1.64	3.112	2.353	2.186	2.424	2.207	1.819	2.398	1.825	2.195	2.735	2.495	2.202	2.393	2.395	2.265	1.421	1.877	2.12	2.316	2.23	2.667	2.056	2.423	2.033	2.592	2.296	2.607	3.348	2	2.676
2	2.6	2.509	2.418	1.661	2.515	2.703	2.261	2.543	2.279	1.943	2.514	2.077	2.295	2.737	2.866	2.255	2.611	2.572	2.572	1.587	1.869	2.344	2.42	2.258	2.588	2.319	2.771	1.928	2.767	2.451	2.283	3.443	2.023	2.7
3	2.562	2.221	2.274	1.761	3.661	2.388	2.349	2.327	2.264	2.051	2.275	1.848	2.316	2.666	2.292	2.319	2.44	2.437	2.29	1.593	1.899	2.143	2.39	2.274	2.521	2.119	2.389	2.086	2.473	2.374	2.441	2.832	2.243	2.621
4	2.559	2.432	2.363	1.749	2.953	2.706	2.431	2.726	2.49	2.108	2.318	1.913	2.235	2.875	2.709	2.373	2.552	2.624	2.446	1.389	2.044	2.666	2.591	2.329	2.759	2.276	2.619	2.091	2.985	2.575	2.337	3.337	2.782	2.881
5	2.438	2.571	2.417	1.76	3.599	2.554	2.288	2.408	2.09	2.026	2.397	2.08	2.226	2.918	2.765	2.385	2.578	2.75	2.263	1.778	2.063	2.477	2.629	2.34	2.94	2.21	2.657	2.143	2.892	2.491	2.734	3.74	2.491	2.759
6	2.576	2.192	2.482	1.723	3.216	2.501	2.404	2.585	2.114	1.93	2.577	1.91	2.157	3	2.655	2.174	2.41	2.504	2.579	1.601	1.808	2.232	2.418	2.22	2.546	2.22	2.496	2.084	2.808	2.59	2.317	3.492	2.467	2.706
7	2.439	2.414	2.364	1.703	3.246	2.591	2.318	2.519	2.338	1.886	2.32	1.88	2.247	2.795	2.467	2.38	2.455	2.48	2.388	1.478	1.923	2.129	2.376	2.187	2.504	2.062	2.464	2.037	2.656	2.459	2.276	3.046	2.487	2.78
8	2.411	2.263	2.306	1.697	3.296	2.357	2.159	2.37	2.234	1.905	2.354	1.736	2.185	2.619	2.864	2.313	2.317	2.252	2.324	1.395	1.982	2.126	2.408	2.102	2.489	2.142	2.371	1.869	2.59	2.325	2.432	3.154	2.299	2.637
9	2.396	2.436	2.218	1.553	3.133	2.458	2.194	2.315	2.304	1.858	2.249	1.713	2.236	2.652	2.372	1.972	2.238	2.434	2.041	1.299	1.713	2.288	2.119	2.063	2.666	2.089	2.345	1.828	2.627	2.209	2.166	3.26	2.125	2.755
10	2.262	2.254	2.257	1.648	3.578	2.312	2.081	2.338	2.081	1.829	2.42	1.923	2.121	2.462	2.622	2.264	2.3	2.594	2.168	1.654	1.781	2.194	2.398	2.05	2.564	2.034	2.305	1.812	2.546	2.263	2.266	3.253	2.234	2.743
11	2.465	2.613	2.387	1.758	2.897	2.638	2.347	2.672	2.308	2.041	2.55	2.012	2.229	2.924	2.872	2.188	2.459	2.588	2.51	1.447	1.967	2.508	2.423	2.22	2.714	2.293	2.505	2.04	2.772	2.48	2.33	3.551	2.013	2.639
12	2.599	2.547	2.546	1.572	3.333	2.555	2.363	2.572	2.273	2.022	2.65	1.978	2.345	2.979	2.711	2.224	2.513	2.614	2.669	1.7	1.957	2.497	2.518	2.362	3.096	2.34	2.635	2.126	3.036	2.502	2.575	3.592	2.548	2.834
13	2.36	2.34	2.359	1.842	2.823	2.535	2.236	2.523	2.541	2.047	2.428	1.958	2.296	2.827	2.622	2.172	2.653	2.745	2.409	1.659	1.763	2.482	2.495	2.313	2.632	2.227	2.656	1.882	2.752	2.403	2.374	3.75	2.125	2.601
14	2.443	2.316	2.42	1.765	2.958	2.445	2.294	2.437	2.148	1.993	2.385	1.997	2.282	2.712	3.056	2.359	2.458	2.517	2.289	1.654	1.924	2.444	2.423	2.253	2.558	2.161	2.465	2.079	2.547	2.411	2.305	3.407	2.297	2.969
15	2.644	2.53	2.61	1.948	3.318	2.64	2.612	2.684	2.445	2.115	2.678	2.141	2.338	2.97	3.206	2.471	2.717	2.892	2.515	1.81	2.129	2.572	2.644	2.493	2.917	2.299	2.912	2.242	2.925	2.603	2.288	3.715	2.293	3.029
16	2.551	2.506	2.549	1.676	3.167	2.592	2.393	2.444	2.535	2.113	2.606	2.171	2.451	2.857	2.509	2.248	2.552	2.614	2.546	1.84	2.31	2.572	1.971	2.123	2.914	2.409	2.716	2.122	2.79	2.405	2.864	3.562	2.435	2.893
17	2.71	2.254	2.528	1.723	2.88	2.655	2.486	2.469	2.501	1.969	2.621	2.044	2.349	2.96	2.242	2.181	2.924	2.838	2.888	1.647	1.959	2.235	2.482	2.298	2.831	2.448	2.764	2.032	3.058	2.473	3.396	3.951	2.496	2.905
18	2.727	2.523	2.483	1.818	3.718	2.686	2.458	2.587	2.614	2.094	2.573	2.048	2.386	3.007	2.905	2.449	2.72	2.983	2.89	1.671	2.048	2.491	2.631	2.381	2.879	2.451	2.73	2.189	2.816	2.653	2.855	3.807	2.09	3.062
19	2.606	2.5	2.522	1.872	3.327	2.509	2.536	2.577	2.612	2.121	2.594	1.975	2.337	2.91	2.515	2.564	2.637	3.061	2.613	1.692	2.121	2.406	2.657	2.492	2.873	2.383	2.712	2.312	2.879	2.602	2.453	4.012	2.505	2.971
20	2.533	2.479	2.519	1.696	3.309	2.574	2.433	2.55	2.458	2.036	2.586	1.984	2.329	2.696	3.011	2.277	2.421	2.852	2.427	1.523	2.06	2.499	2.638	2.349	2.6	2.323	2.714	2.145	2.742	2.528	2.003	3.065	2.535	2.916
21	2.749	2.444	2.457	1.564	3.856	2.652	2.381	2.543	2.264	2.008	2.545	1.8	2.383	2.973	2.807	2.269	2.586	2.706	2.479	1.469	1.88	2.481	2.542	2.166	2.654	2.151	2.651	2.121	2.974	2.376	2.293	3.81	2.487	2.887
22	2.541	2.268	2.527	1.883	3.832	2.609	2.332	2.431	2.419	2.035	2.406	1.973	2.343	2.807	2.601	2.392	2.63	2.486	2.518	1.641	2.148	2.498	2.601	2.406	2.507	2.268	2.551	2.2	2.898	2.488	2.208	3.492	2.63	2.961
23	2.439	2.292	2.346	1.74	3.539	2.542	2.128	2.528	2.305	1.884	2.425	1.785	2.139	2.719	3.078	2.241	2.422	2.405	2.343	1.476	1.881	2.316	2.562	2.197	2.485	2.098	2.453	1.857	2.76	2.376	2.188	3.559	2.256	2.647
24	2.43	2.295	2.488	1.646	3.384	2.511	2.353	2.519	2.313	2.064	2.514	2.006	2.339	2.838	2.764	2.552	2.467	2.361	2.382	1.501	2.041	2.387	2.465	2.28	2.871	2.257	2.629	2.123	2.711	2.344	2.397	2.665	2.589	2.924
25	2.574	2.27	2.353	1.711	3.664	2.683	2.361	2.517	2.317	2.003	2.429	1.938	2.141	2.76	2.477	2.276	2.495	2.491	2.444	1.744	2.006	2.409	2.438	2.308	2.636	2.198	2.531	2.15	2.699	2.376	2.491	3.736	2.369	2.849
26	2.806	2.455	3.118	1.979	3.209	2.759	2.683	2.813	2.555	2.215	2.945	2.147	2.564	2.958	2.746	2.448	3.775	3.735	4.371	1.888	2.264	2.354	2.853	2.518	2.938	3.422	2.993	2.192	3.602	3.653	2.319	3.923	3.763	3.079
27	2.484	2.808	2.325	1.695	3.199	2.574	2.455	2.625	2.522	2.017	2.386	2.058	2.309	2.951	2.78	2.22	2.58	2.755	2.509	1.578	2.044	2.41	2.504	2.426	2.816	2.322	2.576	2.048	2.75	2.578	2.234	3.052	2.292	2.784
28	2.753	2.341	2.541	1.801	3.727	2.646	2.482	2.47	2.456	2.097	2.433	2.057	2.385	2.91	2.692	2.617	2.609	3.002	2.455	1.799	2.115	2.447	2.682	2.316	2.869	2.328	2.729	2.256	3.029	2.644	2.806	3.738	2.595	2.819
29	2.704	2.34	2.501	1.765	3.16	2.504	2.398	2.605	2.608	2.186	2.551	2.192	2.265	3.018	3.219	2.421	2.431	2.782	2.369	1.673	2.195	2.241	2.625	2.185	2.797	2.237	2.562	2.015	2.877	2.457	2.513	3.824	2.814	2.928
30	2.51	2.379	2.447	1.839	3.344	2.474	2.457	2.494	2.229	1.927	2.406	1.936	2.342	2.76	2.724	2.188	2.414	2.388	2.335	1.605	1.98	2.478	2.612	2.303	2.825	2.178	2.578	2.148	2.858	2.5	2.382	3.492	2.458	2.812
Average	2.5397	2.3977	2.4472	1.7396	3.29843	2.55687	2.36197	2.5205	2.3608	2.0114	2.48443	1.97017	2.29217	2.83317	2.72147	2.31313	2.55857	2.6619	2.5099	1.60707	1.9917	2.38153	2.49437	2.2814	2.72187	2.27733	2.59673	2.073	2.8137	2.49617	2.43777	3.48693	2.4247	2.82557
STD	0.135663	0.146382	0.162014	0.103585	0.321414	0.113415	0.136493	0.116893	0.159966	0.100726	0.143591	0.123746	0.0977146	0.137666	0.246189	0.139008	0.269295	0.289236	0.395033	0.145469	0.143249	0.148471	0.170518	0.120434	0.168682	0.244582	0.161858	0.128492	0.214128	0.245497	0.27374	0.335863	0.331838	0.135886
RIGHT HEMISPHERE
1	2.396	2.454	2.28	1.558	3.03	2.471	2.215	2.511	2.289	1.745	2.27	1.736	2.281	2.652	2.297	2.153	2.343	2.371	2.316	1.541	1.934	2.213	2.392	2.269	2.498	2.175	2.501	2.012	2.485	2.463	2.655	3.369	1.976	2.672
2	2.617	2.167	2.386	1.61	3.118	2.608	2.323	2.426	2.434	1.81	2.511	1.903	2.273	2.812	2.828	2.214	2.722	2.412	2.763	1.499	1.937	2.265	2.484	2.291	2.803	2.33	2.746	2.011	2.798	2.57	2.704	3.401	2.37	2.886
3	2.434	2.284	2.328	1.849	3.721	2.352	2.25	2.45	2.428	1.923	2.379	1.724	2.155	2.474	2.122	2.281	2.371	2.446	2.304	1.525	1.895	2.385	2.436	2.273	2.495	2.13	2.418	2.05	2.379	2.345	2.41	3.6	2.329	2.703
4	2.573	2.333	2.358	1.751	3.751	2.634	2.397	2.687	2.505	2.012	2.279	1.889	2.247	2.837	2.998	2.287	2.297	2.374	2.294	1.583	2.062	2.501	2.488	2.254	2.45	2.182	2.478	2.076	2.859	2.553	2.43	3.715	2.41	2.912
5	2.683	2.54	2.565	1.694	3.935	2.732	2.44	2.545	2.059	1.914	2.439	2.015	2.256	2.802	2.695	2.393	2.703	2.604	2.493	1.76	2.122	2.455	2.573	2.371	2.762	2.323	2.572	2.191	2.725	2.699	2.488	3.727	2.473	2.959
6	2.516	2.782	2.482	1.635	3.33	2.624	2.401	2.557	2.373	1.928	2.526	1.885	2.406	2.811	2.459	2.275	2.495	2.552	2.515	1.549	1.929	2.504	2.507	2.274	2.626	2.342	2.571	2.131	2.868	2.569	2.337	3.506	2.45	2.916
7	2.468	2.604	2.416	1.751	3.261	2.664	2.226	2.69	2.124	2.049	2.423	1.909	2.259	2.663	2.454	2.318	2.309	2.538	2.299	1.53	2.025	2.157	2.555	2.295	2.686	2.078	2.59	2.204	2.623	2.511	2.345	3.336	2.366	2.775
8	2.305	2.65	2.286	1.684	3.134	2.434	2.203	2.497	2.611	1.917	2.398	1.873	2.118	2.47	2.731	2.284	2.282	2.459	2.222	1.407	2.075	2.307	2.408	2.116	2.306	2.052	2.428	1.974	2.762	2.381	2.354	3.425	2.463	2.844
9	2.087	2.43	2.112	1.535	3.456	2.502	2.089	2.391	2.3	1.868	2.179	1.773	2.011	2.495	2.461	1.963	2.338	2.583	2.101	1.441	1.763	2.266	2.205	2.027	2.507	1.981	2.342	1.816	2.561	2.22	2.186	2.942	1.912	2.737
10	2.225	2.538	2.219	1.59	3.579	2.389	2.193	2.468	2.082	1.787	2.457	1.863	2.102	2.427	2.503	2.191	2.406	2.614	2.233	1.654	1.767	2.349	2.429	2.085	2.656	2.037	2.351	1.889	2.41	2.227	2.068	3.539	2.261	2.764
11	2.619	2.67	2.239	1.878	2.905	2.585	2.365	2.487	2.235	1.968	2.428	1.967	2.301	2.667	2.873	2.032	2.572	2.543	2.356	1.508	1.925	2.414	2.32	2.197	2.599	2.26	2.534	2.111	2.807	2.478	2.711	3.402	2.456	2.718
12	2.571	2.281	2.522	1.661	3.614	2.681	2.37	2.528	2.187	2.002	2.554	2.002	2.396	2.804	2.704	2.287	2.515	2.697	2.393	1.696	1.965	2.516	2.466	2.299	2.741	2.194	2.638	2.026	2.972	2.591	2.52	4.256	2.221	2.763
13	2.426	2.287	2.421	1.786	3.046	2.539	2.395	2.502	2.445	1.919	2.389	1.97	2.156	2.649	2.938	2.154	2.465	2.769	2.343	1.645	1.96	2.339	2.498	2.232	2.876	2.32	2.513	2.055	2.585	2.421	2.456	3.982	2.018	2.605
14	2.288	2.854	2.388	1.615	3.001	2.581	2.305	2.522	2.518	2.021	2.52	2.054	2.318	2.683	3.018	2.295	2.357	2.556	2.273	1.501	1.929	2.534	2.4	2.315	2.788	2.188	2.506	2.108	2.577	2.429	2.456	3.547	2.361	2.814
15	2.487	2.976	2.32	2.073	3.475	2.573	2.501	2.47	2.526	2.073	2.606	2.127	2.335	2.929	3.206	2.477	2.618	2.927	2.438	1.895	2.18	2.824	2.65	2.622	2.777	2.299	2.836	2.344	2.887	2.58	2.216	4.056	2.464	2.915
16	2.545	2.329	2.626	1.742	3.347	2.52	2.38	2.617	2.643	2.054	2.533	2.222	2.352	2.671	2.35	2.095	2.361	2.69	2.626	1.51	2.394	2.568	2.06	2.14	2.646	2.324	2.603	2.041	2.69	2.519	2.463	3.841	2.34	2.74
17	2.729	2.852	2.451	1.862	3.632	2.776	2.504	2.758	2.45	2.071	2.607	1.922	2.34	2.912	2.349	2.282	2.817	2.771	2.654	1.57	1.996	2.467	2.54	2.394	2.787	2.496	2.719	2.167	2.964	2.508	2.507	4.204	2.729	3.064
18	2.653	2.636	2.688	1.824	3.538	2.774	2.558	2.68	2.494	2.012	2.455	1.893	2.342	2.916	3.143	2.601	2.736	2.615	2.803	1.539	1.958	2.429	2.687	2.462	3.151	2.492	2.88	2.225	2.853	2.525	2.805	4.093	2.218	3.134
19	2.504	2.404	2.525	1.935	3.163	2.535	2.476	2.477	2.337	2.079	2.456	2.015	2.201	2.7	2.506	2.438	2.655	2.734	2.456	1.65	2.178	2.366	2.62	2.44	2.429	2.384	2.632	2.275	2.845	2.622	2.726	3.943	2.6	2.936
20	2.493	2.524	2.358	1.623	2.827	2.526	2.368	2.528	2.295	1.915	2.696	1.874	2.452	2.549	2.769	2.31	2.523	2.655	2.371	1.416	2.091	2.606	2.603	2.307	2.642	2.177	2.668	2.158	2.628	2.449	2.343	3.541	2.183	2.824
21	2.526	2.384	2.345	1.541	3.141	2.68	2.321	2.434	2.244	2.013	2.635	1.78	2.339	2.745	2.546	2.394	2.497	2.577	2.431	1.595	1.986	2.379	2.564	2.299	2.808	2.236	2.725	1.999	2.757	2.424	2.542	3.388	2.433	2.817
22	2.461	2.577	2.585	1.751	3.552	2.655	2.328	2.489	2.355	2.008	2.462	1.866	2.225	2.75	2.672	2.517	2.611	2.595	2.503	1.593	2.075	2.596	2.633	2.488	2.617	2.299	2.633	2.24	2.843	2.553	2.173	3.789	2.531	2.737
23	2.572	2.349	2.499	1.746	3.289	2.683	2.245	2.525	2.273	1.865	2.435	1.906	2.253	2.723	3.036	2.155	2.396	2.226	2.248	1.56	2.055	2.301	2.581	2.318	2.488	2.13	2.495	1.905	2.672	2.505	2.196	3.408	2.265	2.573
24	2.38	2.364	2.389	1.604	3.309	2.66	2.289	2.648	2.196	2.067	2.367	1.938	2.157	2.673	2.825	2.247	2.624	2.591	2.338	1.39	2.064	2.294	2.559	2.304	2.528	2.215	2.596	2.136	2.666	2.451	2.106	3.006	2.547	2.899
25	2.34	2.239	2.496	1.622	3.36	2.563	2.354	2.609	2.174	1.912	2.15	2.058	2.274	2.703	2.005	2.359	2.447	2.278	2.269	1.552	2.028	2.24	2.509	2.38	2.459	2.144	2.545	2.08	2.607	2.424	2.353	3.545	2.261	2.645
26	2.637	2.893	2.764	1.984	3.45	2.826	2.593	2.664	2.367	2.049	2.737	2.183	2.364	2.891	3.16	2.519	2.705	3.047	2.742	1.75	2.22	2.437	2.854	2.536	3.066	2.501	2.914	2.375	3.077	2.785	2.48	4.194	2.908	3.2
27	2.603	2.788	2.268	1.78	3.549	2.774	2.542	2.473	2.285	1.981	2.661	1.995	2.294	2.573	2.88	2.369	2.397	2.755	2.35	1.426	1.971	2.543	2.507	2.384	2.899	2.349	2.596	2.174	2.51	2.555	2.426	3.686	2.288	2.96
28	2.379	2.396	2.409	1.759	3.591	2.643	2.36	2.55	2.352	2.058	2.571	1.956	2.251	2.704	2.641	2.446	2.559	2.73	2.469	1.579	2.155	2.49	2.581	2.387	2.704	2.202	2.763	2.366	2.874	2.537	2.469	3.629	2.474	2.808
29	2.79	2.495	2.377	1.83	3.089	2.791	2.434	2.536	2.51	2.207	2.435	2.126	2.265	2.92	3.103	2.641	2.648	2.536	2.354	1.714	2.224	2.413	2.551	2.222	2.746	2.352	2.631	2.121	2.859	2.582	2.073	3.739	2.443	2.952
30	2.502	2.563	2.498	1.815	3.628	2.455	2.397	2.457	2.196	2.017	2.483	1.824	2.433	2.719	2.939	2.293	2.429	2.871	2.299	1.715	2.021	2.468	2.541	2.313	2.83	2.147	2.595	2.14	2.781	2.518	2.726	3.668	2.646	2.906
Average	2.49363	2.52143	2.42	1.73627	3.3607	2.60767	2.36073	2.5392	2.3429	1.9748	2.46803	1.9416	2.27187	2.7108	2.70703	2.309	2.5066	2.60387	2.40853	1.57643	2.02947	2.42087	2.5067	2.3098	2.679	2.24463	2.60063	2.11333	2.7308	2.4998	2.42413	3.64923	2.37987	2.83927
STD	0.152587	0.214244	0.142729	0.133585	0.273932	0.122096	0.117603	0.0909185	0.152182	0.0996011	0.138236	0.12347	0.101418	0.139506	0.313317	0.156775	0.150431	0.18192	0.1697	0.116649	0.133166	0.139594	0.145401	0.128585	0.189156	0.133687	0.140449	0.13426	0.170247	0.117313	0.201807	0.325213	0.209984	0.146113
