# Supplementary material for: The Neurocognitive and MRI Outcomes of West Nile Virus Infection: Preliminary Analysis Using an External Control Group
Source: Front Neurol. 2018 Mar 27;9:111. doi: 10.3389/fneur.2018.00111 (PMC5880927; doi:10.3389/fneur.2018.00111)
Supplement: Supplementary file 2 [file data_sheet_2.xlsx]

## Sheet: Lobe thickness
Supplemental Table 2. Average cortical thickness of all 30 West Nile virus-positive study participants by hemisphere and lobe
Average Thickness (cm) Left Hemisphere Lobes
Parietal	Occipital	Frontal	Temporal	Cingulate	Insula
2.65506	2.23112	2.39032	2.58044	2.44007	2.0114
Average Thickness (cm) Right Hemisphere Lobes
Parietal	Occipital	Frontal	Temporal	Cingulate	Insula
2.68791	2.20238	2.36825	2.56823	2.47498	1.9748
